# Supplementary material for: Growth-Promoting Gold Nanoparticles Decrease Stress Responses in Arabidopsis Seedlings
Source: Nanomaterials (Basel). 2021 Nov 23;11(12):3161. doi: 10.3390/nano11123161 (PMC8707008; doi:10.3390/nano11123161)
Supplement: Supplementary file 1 [file nanomaterials-11-03161-s001.zip]

Archive with 5 entries (5 files):
- Supplemental Figures corrected proofs.pdf
- Table S1_Clean reads quality metrics and summary of genome mapping.xlsx
- Table S2_DEGs list after short- (6h) and long- (7d) AuNP@SCTA treatment.xlsx
- Table S3_ DEPs list after short- (6h) and long- (7d) AuNP@SCTA treatment.xlsx
- Table S4_Transcriptomic and proteomic studies overview and overlap.xlsx
