# Supplementary material for: Growth-Promoting Gold Nanoparticles Decrease Stress Responses in Arabidopsis Seedlings
Source: Nanomaterials (Basel). 2021 Nov 23;11(12):3161. doi: 10.3390/nano11123161 (PMC8707008; doi:10.3390/nano11123161)
Supplement: Supplementary file 1 [file nanomaterials-11-03161-s001.zip › Table S1_Clean reads quality metrics and summary of genome mapping.xlsx]

## Sheet: Sequencing reads filtering
Clean reads quality metrics and summary of genome mapping
Sample	Total Raw Reads (Mb)	Total Clean Reads (Mb)	Total Clean Bases (Gb)	Clean Reads Q20(%)	Clean Reads Q30(%)	Clean Reads Ratio(%)	Total Mapping Ratio	Uniquely Mapping Ratio
AuNP@SCTA 6h 1st	62.73	57.04	5.70	98.90	96.18	90.94	92.29%	84.29%
AuNP@SCTA 6h 2nd	58.36	54.05	5.40	98.85	96.09	92.61	93.82%	86.12%
AuNP@SCTA 6h 3rd	50.08	46.49	4.65	98.83	96.02	92.83	95.22%	87.40%
AuNP@SCTA 7d 1st	110.15	103.92	10.39	99.43	98.02	94.34	94.11%	85.54%
AuNP@SCTA 7d 2nd	105.08	99.11	9.91	99.37	97.85	94.32	94.71%	86.05%
AuNP@SCTA 7d 3rd	88.35	83.52	8.35	99.40	97.94	94.54	93.63%	84.94%
SCTA 6h 1st	53.41	49.69	4.97	98.89	96.20	93.04	95.07%	87.25%
SCTA 6h 2nd	51.38	46.88	4.69	97.99	93.15	91.24	95.95%	87.68%
SCTA 6h 3rd	63.13	58.12	5.81	98.83	96.00	92.06	95.23%	86.96%
SCTA 7d 1st	102.41	96.76	9.68	99.41	97.94	94.48	94.60%	85.98%
SCTA 7d 2nd	108.32	98.65	9.87	99.20	97.22	91.07	93.93%	84.76%
SCTA 7d 3rd	91.08	82.92	8.29	99.18	97.14	91.04	94.74%	85.95%
